# Supplementary material for: Restraint Use for Child Occupants in Dubai, United Arab Emirates
Source: Int J Environ Res Public Health. 2022 May 13;19(10):5966. doi: 10.3390/ijerph19105966 (PMC9141416; doi:10.3390/ijerph19105966)
Supplement: Supplementary file 1 [file ijerph-19-05966-s001.zip]

Archive with 1 entries (1 files):
- ijerph-1722966-supplementary.pdf
